# Supplementary material for: New Insulating Antiferromagnetic Quaternary Iridates MLa10Ir4O24 (M = Sr, Ba)
Source: Sci Rep. 2015 Jul 1;5:11705. doi: 10.1038/srep11705 (PMC4486976; doi:10.1038/srep11705)
Supplement: Supplementary Information [file srep11705-s2.txt]

 
data_qz2056a_new_run 
 
_audit_creation_method            SHELXL-97 
_chemical_name_systematic 
; 
 ? 
; 
_chemical_name_common             'Barium Lanthanum Iridate' 
_chemical_melting_point           ? 
_chemical_formula_moiety          ? 
_chemical_formula_sum 
 'Ba Ir4 La10 O24' 
_chemical_formula_weight          2679.24 
 
loop_ 
 _atom_type_symbol 
 _atom_type_description 
 _atom_type_scat_dispersion_real 
 _atom_type_scat_dispersion_imag 
 _atom_type_scat_source 
 'O'  'O'   0.0106   0.0060 
 'International Tables Vol C Tables 4.2.6.8 and 6.1.1.4' 
 'Ba'  'Ba'  -0.3244   2.2819 
 'International Tables Vol C Tables 4.2.6.8 and 6.1.1.4' 
 'La'  'La'  -0.2871   2.4523 
 'International Tables Vol C Tables 4.2.6.8 and 6.1.1.4' 
 'Ir'  'Ir'  -1.4442   7.9887 
 'International Tables Vol C Tables 4.2.6.8 and 6.1.1.4' 
 
_symmetry_cell_setting            Tetragonal 
_symmetry_space_group_name_H-M    I41/a 
 
loop_ 
 _symmetry_equiv_pos_as_xyz 
 'x, y, z' 
 '-x+1/2, -y, z+1/2' 
 '-y+3/4, x+1/4, z+1/4' 
 'y+3/4, -x+3/4, z+3/4' 
 'x+1/2, y+1/2, z+1/2' 
 '-x+1, -y+1/2, z+1' 
 '-y+5/4, x+3/4, z+3/4' 
 'y+5/4, -x+5/4, z+5/4' 
 '-x, -y, -z' 
 'x-1/2, y, -z-1/2' 
 'y-3/4, -x-1/4, -z-1/4' 
 '-y-3/4, x-3/4, -z-3/4' 
 '-x+1/2, -y+1/2, -z+1/2' 
 'x, y+1/2, -z' 
 'y-1/4, -x+1/4, -z+1/4' 
 '-y-1/4, x-1/4, -z-1/4' 
 
_cell_length_a                    11.6569(6) 
_cell_length_b                    11.6569(6) 
_cell_length_c                    16.1673(9) 
_cell_angle_alpha                 90.00 
_cell_angle_beta                  90.00 
_cell_angle_gamma                 90.00 
_cell_volume                      2196.9(2) 
_cell_formula_units_Z             4 
_cell_measurement_temperature     293(2) 
_cell_measurement_reflns_used    9496
_cell_measurement_theta_min      3.50
_cell_measurement_theta_max      29.76
 
_exptl_crystal_description        polyhedron 
_exptl_crystal_colour             black 
_exptl_crystal_size_max           0.0237 
_exptl_crystal_size_mid           0.0170 
_exptl_crystal_size_min           0.0084 
_exptl_crystal_density_meas       ? 
_exptl_crystal_density_diffrn     8.101 
_exptl_crystal_density_method     'not measured' 
_exptl_crystal_F_000              4504 
_exptl_absorpt_coefficient_mu     44.942 
_exptl_absorpt_correction_type   integration
_exptl_absorpt_correction_T_min  0.2536
_exptl_absorpt_correction_T_max  0.4878
_exptl_absorpt_process_details    'X-SHAPE' 
 
_exptl_special_details 
; 
 ? 
; 
 
_diffrn_ambient_temperature       293(2) 
_diffrn_measurement_device         '2-circle goniometer'
_diffrn_measurement_device_type    'STOE IPDS 2T'
_diffrn_detector                   'image plate (34 cm diameter)'
_diffrn_detector_type              'STOE'
_diffrn_detector_area_resol_mean   6.67
_diffrn_source           'sealed X-ray tube, 12 x 0.4 mm long-fine focus'
_diffrn_source_voltage             50
_diffrn_source_current             40
_diffrn_source_power               2.00
_diffrn_radiation_type             'Mo K\a'
_diffrn_radiation_wavelength       0.71073
_diffrn_radiation_monochromator    'plane graphite'
_diffrn_radiation_polarisn_norm    0
_diffrn_radiation_collimation      '0.5 mm diameter, monocapillary'
_diffrn_measurement_method         'rotation method'
_diffrn_reflns_number             5180 
_diffrn_reflns_av_R_equivalents   0.0754 
_diffrn_reflns_av_sigmaI/netI     0.0442 
_diffrn_reflns_limit_h_min        -15 
_diffrn_reflns_limit_h_max        15 
_diffrn_reflns_limit_k_min        -15 
_diffrn_reflns_limit_k_max        16 
_diffrn_reflns_limit_l_min        -22 
_diffrn_reflns_limit_l_max        22 
_diffrn_reflns_theta_min          3.53 
_diffrn_reflns_theta_max          29.25 
_reflns_number_total              1424 
_reflns_number_gt                 1273 
_reflns_threshold_expression      >2sigma(I) 
 
_computing_data_collection       'STOE X-AREA'
_computing_cell_refinement       'STOE X-AREA'
_computing_data_reduction        'STOE X-RED' 
_computing_structure_solution     'SHELXS-97 (Sheldrick, 2008)' 
_computing_structure_refinement   'SHELXL-97 (Sheldrick, 2008)' 
_computing_molecular_graphics     ? 
_computing_publication_material   ? 
 
_refine_special_details 
; 
 Refinement of F^2^ against ALL reflections.  The weighted R-factor wR and 
 goodness of fit S are based on F^2^, conventional R-factors R are based 
 on F, with F set to zero for negative F^2^. The threshold expression of 
 F^2^ > 2sigma(F^2^) is used only for calculating R-factors(gt) etc. and is 
 not relevant to the choice of reflections for refinement.  R-factors based 
 on F^2^ are statistically about twice as large as those based on F, and R- 
 factors based on ALL data will be even larger. 
; 
 
_refine_ls_structure_factor_coef  Fsqd  
_refine_ls_matrix_type            full 
_refine_ls_weighting_scheme       calc  
_refine_ls_weighting_details 
 'calc w=1/[\s^2^(Fo^2^)+(0.0558P)^2^+279.5347P] where P=(Fo^2^+2Fc^2^)/3' 
_atom_sites_solution_primary      direct 
_atom_sites_solution_secondary    difmap 
_atom_sites_solution_hydrogens    none 
_refine_ls_hydrogen_treatment     none 
_refine_ls_extinction_method      none 
_refine_ls_extinction_coef        ? 
_refine_ls_number_reflns          1424 
_refine_ls_number_parameters      93 
_refine_ls_number_restraints      0 
_refine_ls_R_factor_all           0.0603 
_refine_ls_R_factor_gt            0.0532 
_refine_ls_wR_factor_ref          0.1268 
_refine_ls_wR_factor_gt           0.1219 
_refine_ls_goodness_of_fit_ref    1.076 
_refine_ls_restrained_S_all       1.076 
_refine_ls_shift/su_max           0.000 
_refine_ls_shift/su_mean          0.000 
 
loop_ 
 _atom_site_label 
 _atom_site_type_symbol 
 _atom_site_fract_x 
 _atom_site_fract_y 
 _atom_site_fract_z 
 _atom_site_U_iso_or_equiv 
 _atom_site_adp_type 
 _atom_site_occupancy 
 _atom_site_symmetry_multiplicity 
 _atom_site_calc_flag 
 _atom_site_refinement_flags 
 _atom_site_disorder_assembly 
 _atom_site_disorder_group 
Ir1 Ir 0.5000 0.5000 0.0000 0.0165(2) Uani 1 2 d S . . 
Ir2 Ir 0.0000 0.5000 0.0000 0.0159(2) Uani 1 2 d S . . 
La1 La 0.23071(8) 0.45432(8) 0.11563(5) 0.0174(2) Uani 1 1 d . . . 
La2 La 0.29419(9) 0.72631(8) 0.03407(6) 0.0186(2) Uani 1 1 d . . . 
La3 La 0.5000 0.7500 -0.14156(9) 0.0208(3) Uani 1 2 d S . . 
Ba1 Ba 0.0000 0.2500 0.1250 0.0225(4) Uani 1 4 d S . . 
O1 O -0.0090(11) 0.5176(11) -0.1233(7) 0.020(2) Uani 1 1 d . . . 
O2 O 0.6096(11) 0.4306(12) 0.0793(7) 0.022(3) Uani 1 1 d . . . 
O3 O 0.4080(12) 0.5748(11) 0.0933(8) 0.023(3) Uani 1 1 d . . . 
O4 O 0.1339(12) 0.6108(12) 0.0011(7) 0.020(2) Uani 1 1 d . . . 
O5 O 0.3963(12) 0.3661(12) 0.0272(9) 0.026(3) Uani 1 1 d . . . 
O6 O -0.1304(13) 0.6204(12) 0.0165(8) 0.024(3) Uani 1 1 d . . . 
 
loop_ 
 _atom_site_aniso_label 
 _atom_site_aniso_U_11 
 _atom_site_aniso_U_22 
 _atom_site_aniso_U_33 
 _atom_site_aniso_U_23 
 _atom_site_aniso_U_13 
 _atom_site_aniso_U_12 
Ir1 0.0159(4) 0.0176(4) 0.0160(4) -0.0004(3) -0.0002(3) 0.0001(3) 
Ir2 0.0162(4) 0.0164(4) 0.0150(4) 0.0007(3) -0.0001(3) -0.0003(3) 
La1 0.0188(4) 0.0166(4) 0.0166(4) -0.0004(3) 0.0000(3) 0.0001(3) 
La2 0.0188(4) 0.0177(4) 0.0194(4) 0.0008(3) 0.0001(3) -0.0017(3) 
La3 0.0241(7) 0.0200(6) 0.0184(6) 0.000 0.000 0.0017(5) 
Ba1 0.0202(6) 0.0202(6) 0.0271(9) 0.000 0.000 0.000 
O1 0.027(6) 0.026(6) 0.008(4) -0.006(4) -0.003(4) -0.001(5) 
O2 0.020(6) 0.030(7) 0.017(5) -0.006(5) -0.007(4) 0.006(5) 
O3 0.033(7) 0.017(6) 0.018(5) -0.009(4) 0.008(5) 0.001(5) 
O4 0.021(6) 0.022(6) 0.016(5) 0.001(4) -0.003(4) -0.003(5) 
O5 0.026(7) 0.018(6) 0.033(7) -0.001(5) 0.006(6) -0.009(5) 
O6 0.027(7) 0.024(6) 0.021(5) -0.002(5) 0.002(5) 0.011(5) 
 
_geom_special_details 
; 
 All esds (except the esd in the dihedral angle between two l.s. planes) 
 are estimated using the full covariance matrix.  The cell esds are taken 
 into account individually in the estimation of esds in distances, angles 
 and torsion angles; correlations between esds in cell parameters are only 
 used when they are defined by crystal symmetry.  An approximate (isotropic) 
 treatment of cell esds is used for estimating esds involving l.s. planes. 
; 
 
loop_ 
 _geom_bond_atom_site_label_1 
 _geom_bond_atom_site_label_2 
 _geom_bond_distance 
 _geom_bond_site_symmetry_2 
 _geom_bond_publ_flag 
Ir1 O2 1.983(12) . ? 
Ir1 O2 1.983(12) 9_665 ? 
Ir1 O5 2.023(13) . ? 
Ir1 O5 2.023(13) 9_665 ? 
Ir1 O3 2.046(12) 9_665 ? 
Ir1 O3 2.046(12) . ? 
Ir1 La2 3.5395(10) 12_766 ? 
Ir1 La2 3.5395(10) 4_454 ? 
Ir1 La2 3.6081(10) 9_665 ? 
Ir1 La2 3.6081(10) . ? 
Ir1 La1 3.6921(9) 9_665 ? 
Ir1 La1 3.6921(9) . ? 
Ir2 O1 2.006(12) 9_565 ? 
Ir2 O1 2.006(12) . ? 
Ir2 O4 2.026(13) . ? 
Ir2 O4 2.026(13) 9_565 ? 
Ir2 O6 2.086(13) . ? 
Ir2 O6 2.086(13) 9_565 ? 
Ir2 La1 3.2316(9) 12_666 ? 
Ir2 La1 3.2316(9) 4_454 ? 
Ir2 La1 3.3182(9) 9_565 ? 
Ir2 La1 3.3183(9) . ? 
Ir2 La3 3.4010(7) 3 ? 
Ir2 La3 3.4010(7) 11_565 ? 
La1 O2 2.416(13) 15_565 ? 
La1 O1 2.493(13) 3 ? 
La1 O3 2.525(14) . ? 
La1 O4 2.570(12) 3 ? 
La1 O6 2.586(14) 9_565 ? 
La1 O1 2.608(13) 9_565 ? 
La1 O5 2.613(14) . ? 
La1 O6 2.650(14) 15 ? 
La1 O4 2.834(13) . ? 
La1 Ir2 3.2315(9) 3 ? 
La1 La2 3.5126(13) . ? 
La2 O5 2.248(14) 14 ? 
La2 O4 2.364(13) . ? 
La2 O3 2.407(14) . ? 
La2 O3 2.424(14) 15_565 ? 
La2 O6 2.630(13) 6_464 ? 
La2 O1 2.703(12) 16_665 ? 
La2 O2 2.763(12) 15_565 ? 
La2 O2 2.822(13) 9_665 ? 
La2 Ir1 3.5396(10) 3 ? 
La2 La3 3.6445(11) 3 ? 
La3 O5 2.590(15) 14 ? 
La3 O5 2.590(15) 9_665 ? 
La3 O6 2.608(15) 4_454 ? 
La3 O6 2.608(15) 7_554 ? 
La3 O2 2.660(15) 14 ? 
La3 O2 2.660(15) 9_665 ? 
La3 O4 2.844(13) 4_454 ? 
La3 O4 2.844(13) 7_554 ? 
La3 Ir2 3.4010(7) 4_454 ? 
La3 Ir2 3.4010(7) 7_554 ? 
La3 La2 3.6445(11) 4_454 ? 
La3 La2 3.6445(11) 7_554 ? 
Ba1 O1 2.711(13) 14_545 ? 
Ba1 O1 2.711(13) 9_565 ? 
Ba1 O1 2.711(13) 8_344 ? 
Ba1 O1 2.711(13) 3 ? 
Ba1 O4 3.037(13) 3 ? 
Ba1 O4 3.037(13) 14_545 ? 
Ba1 O4 3.037(13) 9_565 ? 
Ba1 O4 3.037(13) 8_344 ? 
Ba1 O6 3.135(14) 14_545 ? 
Ba1 O6 3.135(14) 8_344 ? 
Ba1 O6 3.135(14) 3 ? 
Ba1 O6 3.135(14) 9_565 ? 
O1 La1 2.493(13) 4_454 ? 
O1 La1 2.608(13) 9_565 ? 
O1 La2 2.703(12) 11_565 ? 
O1 Ba1 2.711(13) 9_565 ? 
O2 La1 2.416(13) 12_766 ? 
O2 La3 2.660(15) 9_665 ? 
O2 La2 2.763(12) 12_766 ? 
O2 La2 2.822(13) 9_665 ? 
O3 La2 2.424(14) 12_766 ? 
O4 La1 2.570(12) 4_454 ? 
O4 La3 2.844(13) 3 ? 
O4 Ba1 3.037(13) 9_565 ? 
O5 La2 2.248(14) 14_545 ? 
O5 La3 2.590(15) 9_665 ? 
O6 La1 2.586(14) 9_565 ? 
O6 La3 2.609(15) 3 ? 
O6 La2 2.630(13) 6_464 ? 
O6 La1 2.650(14) 12_666 ? 
O6 Ba1 3.135(14) 9_565 ? 
 
loop_ 
 _geom_angle_atom_site_label_1 
 _geom_angle_atom_site_label_2 
 _geom_angle_atom_site_label_3 
 _geom_angle 
 _geom_angle_site_symmetry_1 
 _geom_angle_site_symmetry_3 
 _geom_angle_publ_flag 
O2 Ir1 O2 179.998(1) . 9_665 ? 
O2 Ir1 O5 85.9(6) . . ? 
O2 Ir1 O5 94.1(6) 9_665 . ? 
O2 Ir1 O5 94.1(6) . 9_665 ? 
O2 Ir1 O5 85.9(6) 9_665 9_665 ? 
O5 Ir1 O5 179.999(1) . 9_665 ? 
O2 Ir1 O3 88.0(5) . 9_665 ? 
O2 Ir1 O3 92.0(5) 9_665 9_665 ? 
O5 Ir1 O3 98.3(6) . 9_665 ? 
O5 Ir1 O3 81.7(6) 9_665 9_665 ? 
O2 Ir1 O3 92.0(5) . . ? 
O2 Ir1 O3 88.0(5) 9_665 . ? 
O5 Ir1 O3 81.7(6) . . ? 
O5 Ir1 O3 98.3(6) 9_665 . ? 
O3 Ir1 O3 179.998(2) 9_665 . ? 
O2 Ir1 La2 51.0(4) . 12_766 ? 
O2 Ir1 La2 129.0(4) 9_665 12_766 ? 
O5 Ir1 La2 86.8(4) . 12_766 ? 
O5 Ir1 La2 93.2(4) 9_665 12_766 ? 
O3 Ir1 La2 138.4(4) 9_665 12_766 ? 
O3 Ir1 La2 41.6(4) . 12_766 ? 
O2 Ir1 La2 129.0(4) . 4_454 ? 
O2 Ir1 La2 51.0(4) 9_665 4_454 ? 
O5 Ir1 La2 93.2(4) . 4_454 ? 
O5 Ir1 La2 86.8(4) 9_665 4_454 ? 
O3 Ir1 La2 41.6(4) 9_665 4_454 ? 
O3 Ir1 La2 138.4(4) . 4_454 ? 
La2 Ir1 La2 180.0 12_766 4_454 ? 
O2 Ir1 La2 51.1(4) . 9_665 ? 
O2 Ir1 La2 128.9(4) 9_665 9_665 ? 
O5 Ir1 La2 82.3(4) . 9_665 ? 
O5 Ir1 La2 97.7(4) 9_665 9_665 ? 
O3 Ir1 La2 39.4(4) 9_665 9_665 ? 
O3 Ir1 La2 140.6(4) . 9_665 ? 
La2 Ir1 La2 101.84(2) 12_766 9_665 ? 
La2 Ir1 La2 78.16(2) 4_454 9_665 ? 
O2 Ir1 La2 128.9(4) . . ? 
O2 Ir1 La2 51.1(4) 9_665 . ? 
O5 Ir1 La2 97.7(4) . . ? 
O5 Ir1 La2 82.3(4) 9_665 . ? 
O3 Ir1 La2 140.6(4) 9_665 . ? 
O3 Ir1 La2 39.4(4) . . ? 
La2 Ir1 La2 78.17(2) 12_766 . ? 
La2 Ir1 La2 101.83(2) 4_454 . ? 
La2 Ir1 La2 180.0 9_665 . ? 
O2 Ir1 La1 80.7(4) . 9_665 ? 
O2 Ir1 La1 99.3(4) 9_665 9_665 ? 
O5 Ir1 La1 136.8(4) . 9_665 ? 
O5 Ir1 La1 43.2(4) 9_665 9_665 ? 
O3 Ir1 La1 40.8(4) 9_665 9_665 ? 
O3 Ir1 La1 139.2(4) . 9_665 ? 
La2 Ir1 La1 114.33(2) 12_766 9_665 ? 
La2 Ir1 La1 65.67(2) 4_454 9_665 ? 
La2 Ir1 La1 57.51(2) 9_665 9_665 ? 
La2 Ir1 La1 122.49(2) . 9_665 ? 
O2 Ir1 La1 99.3(4) . . ? 
O2 Ir1 La1 80.7(4) 9_665 . ? 
O5 Ir1 La1 43.2(4) . . ? 
O5 Ir1 La1 136.8(4) 9_665 . ? 
O3 Ir1 La1 139.2(4) 9_665 . ? 
O3 Ir1 La1 40.8(4) . . ? 
La2 Ir1 La1 65.67(2) 12_766 . ? 
La2 Ir1 La1 114.33(2) 4_454 . ? 
La2 Ir1 La1 122.49(2) 9_665 . ? 
La2 Ir1 La1 57.51(2) . . ? 
La1 Ir1 La1 180.0 9_665 . ? 
O1 Ir2 O1 180.000(1) 9_565 . ? 
O1 Ir2 O4 90.9(5) 9_565 . ? 
O1 Ir2 O4 89.1(5) . . ? 
O1 Ir2 O4 89.1(5) 9_565 9_565 ? 
O1 Ir2 O4 90.9(5) . 9_565 ? 
O4 Ir2 O4 179.999(1) . 9_565 ? 
O1 Ir2 O6 88.8(5) 9_565 . ? 
O1 Ir2 O6 91.2(5) . . ? 
O4 Ir2 O6 97.6(6) . . ? 
O4 Ir2 O6 82.4(6) 9_565 . ? 
O1 Ir2 O6 91.2(5) 9_565 9_565 ? 
O1 Ir2 O6 88.8(5) . 9_565 ? 
O4 Ir2 O6 82.4(6) . 9_565 ? 
O4 Ir2 O6 97.6(6) 9_565 9_565 ? 
O6 Ir2 O6 179.999(1) . 9_565 ? 
O1 Ir2 La1 50.5(4) 9_565 12_666 ? 
O1 Ir2 La1 129.5(4) . 12_666 ? 
O4 Ir2 La1 127.3(3) . 12_666 ? 
O4 Ir2 La1 52.7(3) 9_565 12_666 ? 
O6 Ir2 La1 54.8(4) . 12_666 ? 
O6 Ir2 La1 125.2(4) 9_565 12_666 ? 
O1 Ir2 La1 129.5(4) 9_565 4_454 ? 
O1 Ir2 La1 50.5(4) . 4_454 ? 
O4 Ir2 La1 52.7(3) . 4_454 ? 
O4 Ir2 La1 127.3(3) 9_565 4_454 ? 
O6 Ir2 La1 125.2(4) . 4_454 ? 
O6 Ir2 La1 54.8(4) 9_565 4_454 ? 
La1 Ir2 La1 180.00(3) 12_666 4_454 ? 
O1 Ir2 La1 128.2(4) 9_565 9_565 ? 
O1 Ir2 La1 51.8(4) . 9_565 ? 
O4 Ir2 La1 121.8(4) . 9_565 ? 
O4 Ir2 La1 58.2(4) 9_565 9_565 ? 
O6 Ir2 La1 51.2(4) . 9_565 ? 
O6 Ir2 La1 128.8(4) 9_565 9_565 ? 
La1 Ir2 La1 78.026(19) 12_666 9_565 ? 
La1 Ir2 La1 101.974(18) 4_454 9_565 ? 
O1 Ir2 La1 51.8(4) 9_565 . ? 
O1 Ir2 La1 128.2(4) . . ? 
O4 Ir2 La1 58.2(4) . . ? 
O4 Ir2 La1 121.8(4) 9_565 . ? 
O6 Ir2 La1 128.8(4) . . ? 
O6 Ir2 La1 51.2(4) 9_565 . ? 
La1 Ir2 La1 101.973(18) 12_666 . ? 
La1 Ir2 La1 78.027(18) 4_454 . ? 
La1 Ir2 La1 180.0 9_565 . ? 
O1 Ir2 La3 64.9(4) 9_565 3 ? 
O1 Ir2 La3 115.1(4) . 3 ? 
O4 Ir2 La3 56.6(4) . 3 ? 
O4 Ir2 La3 123.4(4) 9_565 3 ? 
O6 Ir2 La3 50.0(4) . 3 ? 
O6 Ir2 La3 130.0(4) 9_565 3 ? 
La1 Ir2 La3 73.32(2) 12_666 3 ? 
La1 Ir2 La3 106.68(2) 4_454 3 ? 
La1 Ir2 La3 98.80(2) 9_565 3 ? 
La1 Ir2 La3 81.20(2) . 3 ? 
O1 Ir2 La3 115.1(4) 9_565 11_565 ? 
O1 Ir2 La3 64.9(4) . 11_565 ? 
O4 Ir2 La3 123.4(4) . 11_565 ? 
O4 Ir2 La3 56.6(4) 9_565 11_565 ? 
O6 Ir2 La3 130.0(4) . 11_565 ? 
O6 Ir2 La3 50.0(4) 9_565 11_565 ? 
La1 Ir2 La3 106.68(2) 12_666 11_565 ? 
La1 Ir2 La3 73.32(2) 4_454 11_565 ? 
La1 Ir2 La3 81.20(2) 9_565 11_565 ? 
La1 Ir2 La3 98.80(2) . 11_565 ? 
La3 Ir2 La3 180.00(4) 3 11_565 ? 
O2 La1 O1 150.5(4) 15_565 3 ? 
O2 La1 O3 75.6(4) 15_565 . ? 
O1 La1 O3 124.0(4) 3 . ? 
O2 La1 O4 82.7(4) 15_565 3 ? 
O1 La1 O4 67.9(4) 3 3 ? 
O3 La1 O4 129.7(4) . 3 ? 
O2 La1 O6 119.8(4) 15_565 9_565 ? 
O1 La1 O6 74.2(4) 3 9_565 ? 
O3 La1 O6 116.0(4) . 9_565 ? 
O4 La1 O6 114.1(4) 3 9_565 ? 
O2 La1 O1 68.3(4) 15_565 9_565 ? 
O1 La1 O1 97.4(6) 3 9_565 ? 
O3 La1 O1 138.4(4) . 9_565 ? 
O4 La1 O1 65.7(4) 3 9_565 ? 
O6 La1 O1 68.5(4) 9_565 9_565 ? 
O2 La1 O5 137.2(4) 15_565 . ? 
O1 La1 O5 69.0(4) 3 . ? 
O3 La1 O5 62.4(4) . . ? 
O4 La1 O5 130.3(4) 3 . ? 
O6 La1 O5 75.5(4) 9_565 . ? 
O1 La1 O5 143.8(4) 9_565 . ? 
O2 La1 O6 100.1(5) 15_565 15 ? 
O1 La1 O6 67.6(4) 3 15 ? 
O3 La1 O6 77.3(4) . 15 ? 
O4 La1 O6 62.5(4) 3 15 ? 
O6 La1 O6 139.7(4) 9_565 15 ? 
O1 La1 O6 128.0(4) 9_565 15 ? 
O5 La1 O6 79.1(5) . 15 ? 
O2 La1 O4 64.3(4) 15_565 . ? 
O1 La1 O4 133.8(4) 3 . ? 
O3 La1 O4 82.8(4) . . ? 
O4 La1 O4 126.7(3) 3 . ? 
O6 La1 O4 59.8(4) 9_565 . ? 
O1 La1 O4 63.6(4) 9_565 . ? 
O5 La1 O4 101.0(4) . . ? 
O6 La1 O4 157.5(4) 15 . ? 
O2 La1 Ir2 115.5(3) 15_565 3 ? 
O1 La1 Ir2 38.4(3) 3 3 ? 
O3 La1 Ir2 116.7(3) . 3 ? 
O4 La1 Ir2 38.8(3) 3 3 ? 
O6 La1 Ir2 109.8(3) 9_565 3 ? 
O1 La1 Ir2 97.4(3) 9_565 3 ? 
O5 La1 Ir2 91.5(3) . 3 ? 
O6 La1 Ir2 40.0(3) 15 3 ? 
O4 La1 Ir2 160.3(3) . 3 ? 
O2 La1 Ir2 82.4(3) 15_565 . ? 
O1 La1 Ir2 101.9(3) 3 . ? 
O3 La1 Ir2 119.6(3) . . ? 
O4 La1 Ir2 101.2(3) 3 . ? 
O6 La1 Ir2 39.0(3) 9_565 . ? 
O1 La1 Ir2 37.2(3) 9_565 . ? 
O5 La1 Ir2 110.7(3) . . ? 
O6 La1 Ir2 162.8(3) 15 . ? 
O4 La1 Ir2 37.4(3) . . ? 
Ir2 La1 Ir2 123.60(3) 3 . ? 
O2 La1 La2 51.6(3) 15_565 . ? 
O1 La1 La2 157.8(3) 3 . ? 
O3 La1 La2 43.3(3) . . ? 
O4 La1 La2 134.1(3) 3 . ? 
O6 La1 La2 95.1(3) 9_565 . ? 
O1 La1 La2 96.5(3) 9_565 . ? 
O5 La1 La2 89.7(3) . . ? 
O6 La1 La2 115.7(3) 15 . ? 
O4 La1 La2 42.1(3) . . ? 
Ir2 La1 La2 154.55(3) 3 . ? 
Ir2 La1 La2 79.30(3) . . ? 
O5 La2 O4 137.0(4) 14 . ? 
O5 La2 O3 114.5(5) 14 . ? 
O4 La2 O3 96.2(5) . . ? 
O5 La2 O3 83.1(5) 14 15_565 ? 
O4 La2 O3 128.2(4) . 15_565 ? 
O3 La2 O3 90.1(5) . 15_565 ? 
O5 La2 O6 81.0(5) 14 6_464 ? 
O4 La2 O6 77.8(5) . 6_464 ? 
O3 La2 O6 160.3(4) . 6_464 ? 
O3 La2 O6 79.5(4) 15_565 6_464 ? 
O5 La2 O1 70.8(5) 14 16_665 ? 
O4 La2 O1 66.9(4) . 16_665 ? 
O3 La2 O1 125.2(4) . 16_665 ? 
O3 La2 O1 142.3(4) 15_565 16_665 ? 
O6 La2 O1 70.1(4) 6_464 16_665 ? 
O5 La2 O2 150.3(5) 14 15_565 ? 
O4 La2 O2 66.1(4) . 15_565 ? 
O3 La2 O2 71.4(4) . 15_565 ? 
O3 La2 O2 67.6(4) 15_565 15_565 ? 
O6 La2 O2 89.1(4) 6_464 15_565 ? 
O1 La2 O2 131.6(4) 16_665 15_565 ? 
O5 La2 O2 88.4(5) 14 9_665 ? 
O4 La2 O2 78.3(4) . 9_665 ? 
O3 La2 O2 64.2(4) . 9_665 ? 
O3 La2 O2 146.4(4) 15_565 9_665 ? 
O6 La2 O2 131.2(4) 6_464 9_665 ? 
O1 La2 O2 61.4(4) 16_665 9_665 ? 
O2 La2 O2 118.3(5) 15_565 9_665 ? 
O5 La2 La1 158.6(4) 14 . ? 
O4 La2 La1 53.4(3) . . ? 
O3 La2 La1 46.0(3) . . ? 
O3 La2 La1 103.1(3) 15_565 . ? 
O6 La2 La1 120.1(3) 6_464 . ? 
O1 La2 La1 111.2(3) 16_665 . ? 
O2 La2 La1 43.3(3) 15_565 . ? 
O2 La2 La1 75.1(3) 9_665 . ? 
O5 La2 Ir1 117.1(4) 14 3 ? 
O4 La2 Ir1 98.8(3) . 3 ? 
O3 La2 Ir1 75.2(3) . 3 ? 
O3 La2 Ir1 34.0(3) 15_565 3 ? 
O6 La2 Ir1 87.0(3) 6_464 3 ? 
O1 La2 Ir1 154.8(3) 16_665 3 ? 
O2 La2 Ir1 33.9(3) 15_565 3 ? 
O2 La2 Ir1 138.5(3) 9_665 3 ? 
La1 La2 Ir1 70.70(2) . 3 ? 
O5 La2 Ir1 96.3(4) 14 . ? 
O4 La2 Ir1 94.3(3) . . ? 
O3 La2 Ir1 32.6(3) . . ? 
O3 La2 Ir1 115.7(3) 15_565 . ? 
O6 La2 Ir1 164.3(3) 6_464 . ? 
O1 La2 Ir1 94.4(3) 16_665 . ? 
O2 La2 Ir1 100.1(3) 15_565 . ? 
O2 La2 Ir1 33.2(2) 9_665 . ? 
La1 La2 Ir1 62.45(2) . . ? 
Ir1 La2 Ir1 107.72(3) 3 . ? 
O5 La2 La3 126.1(4) 14 3 ? 
O4 La2 La3 51.3(3) . 3 ? 
O3 La2 La3 116.3(3) . 3 ? 
O3 La2 La3 80.0(3) 15_565 3 ? 
O6 La2 La3 45.7(3) 6_464 3 ? 
O1 La2 La3 93.5(3) 16_665 3 ? 
O2 La2 La3 46.6(3) 15_565 3 ? 
O2 La2 La3 129.6(3) 9_665 3 ? 
La1 La2 La3 75.30(3) . 3 ? 
Ir1 La2 La3 62.08(3) 3 3 ? 
Ir1 La2 La3 137.01(3) . 3 ? 
O5 La3 O5 88.9(6) 14 9_665 ? 
O5 La3 O6 80.3(4) 14 4_454 ? 
O5 La3 O6 168.9(4) 9_665 4_454 ? 
O5 La3 O6 168.9(4) 14 7_554 ? 
O5 La3 O6 80.3(4) 9_665 7_554 ? 
O6 La3 O6 110.5(6) 4_454 7_554 ? 
O5 La3 O2 62.7(4) 14 14 ? 
O5 La3 O2 85.4(4) 9_665 14 ? 
O6 La3 O2 91.9(4) 4_454 14 ? 
O6 La3 O2 113.5(4) 7_554 14 ? 
O5 La3 O2 85.4(4) 14 9_665 ? 
O5 La3 O2 62.7(4) 9_665 9_665 ? 
O6 La3 O2 113.5(4) 4_454 9_665 ? 
O6 La3 O2 91.9(4) 7_554 9_665 ? 
O2 La3 O2 135.6(5) 14 9_665 ? 
O5 La3 O4 117.1(4) 14 4_454 ? 
O5 La3 O4 114.5(4) 9_665 4_454 ? 
O6 La3 O4 69.0(4) 4_454 4_454 ? 
O6 La3 O4 70.3(4) 7_554 4_454 ? 
O2 La3 O4 160.0(4) 14 4_454 ? 
O2 La3 O4 61.5(4) 9_665 4_454 ? 
O5 La3 O4 114.5(4) 14 7_554 ? 
O5 La3 O4 117.1(4) 9_665 7_554 ? 
O6 La3 O4 70.3(4) 4_454 7_554 ? 
O6 La3 O4 69.0(4) 7_554 7_554 ? 
O2 La3 O4 61.5(4) 14 7_554 ? 
O2 La3 O4 160.0(4) 9_665 7_554 ? 
O4 La3 O4 104.7(5) 4_454 7_554 ? 
O5 La3 Ir2 88.2(3) 14 4_454 ? 
O5 La3 Ir2 140.2(3) 9_665 4_454 ? 
O6 La3 Ir2 37.8(3) 4_454 4_454 ? 
O6 La3 Ir2 101.7(3) 7_554 4_454 ? 
O2 La3 Ir2 127.3(3) 14 4_454 ? 
O2 La3 Ir2 77.5(3) 9_665 4_454 ? 
O4 La3 Ir2 36.5(3) 4_454 4_454 ? 
O4 La3 Ir2 100.0(3) 7_554 4_454 ? 
O5 La3 Ir2 140.2(3) 14 7_554 ? 
O5 La3 Ir2 88.2(3) 9_665 7_554 ? 
O6 La3 Ir2 101.7(3) 4_454 7_554 ? 
O6 La3 Ir2 37.8(3) 7_554 7_554 ? 
O2 La3 Ir2 77.5(3) 14 7_554 ? 
O2 La3 Ir2 127.3(3) 9_665 7_554 ? 
O4 La3 Ir2 100.0(3) 4_454 7_554 ? 
O4 La3 Ir2 36.5(3) 7_554 7_554 ? 
Ir2 La3 Ir2 117.94(4) 4_454 7_554 ? 
O5 La3 La2 133.8(3) 14 4_454 ? 
O5 La3 La2 77.2(3) 9_665 4_454 ? 
O6 La3 La2 108.5(3) 4_454 4_454 ? 
O6 La3 La2 46.2(3) 7_554 4_454 ? 
O2 La3 La2 154.9(3) 14 4_454 ? 
O2 La3 La2 49.0(3) 9_665 4_454 ? 
O4 La3 La2 40.4(3) 4_454 4_454 ? 
O4 La3 La2 111.0(3) 7_554 4_454 ? 
Ir2 La3 La2 76.41(2) 4_454 4_454 ? 
Ir2 La3 La2 83.96(2) 7_554 4_454 ? 
O5 La3 La2 77.2(3) 14 7_554 ? 
O5 La3 La2 133.8(3) 9_665 7_554 ? 
O6 La3 La2 46.2(3) 4_454 7_554 ? 
O6 La3 La2 108.5(3) 7_554 7_554 ? 
O2 La3 La2 49.0(3) 14 7_554 ? 
O2 La3 La2 154.9(3) 9_665 7_554 ? 
O4 La3 La2 111.0(3) 4_454 7_554 ? 
O4 La3 La2 40.4(3) 7_554 7_554 ? 
Ir2 La3 La2 83.96(2) 4_454 7_554 ? 
Ir2 La3 La2 76.41(2) 7_554 7_554 ? 
La2 La3 La2 141.47(5) 4_454 7_554 ? 
O1 Ba1 O1 178.8(5) 14_545 9_565 ? 
O1 Ba1 O1 90.006(6) 14_545 8_344 ? 
O1 Ba1 O1 90.006(6) 9_565 8_344 ? 
O1 Ba1 O1 90.006(6) 14_545 3 ? 
O1 Ba1 O1 90.006(6) 9_565 3 ? 
O1 Ba1 O1 178.8(5) 8_344 3 ? 
O1 Ba1 O4 122.8(4) 14_545 3 ? 
O1 Ba1 O4 58.2(4) 9_565 3 ? 
O1 Ba1 O4 120.5(4) 8_344 3 ? 
O1 Ba1 O4 58.6(4) 3 3 ? 
O1 Ba1 O4 58.6(4) 14_545 14_545 ? 
O1 Ba1 O4 120.5(4) 9_565 14_545 ? 
O1 Ba1 O4 122.8(4) 8_344 14_545 ? 
O1 Ba1 O4 58.2(4) 3 14_545 ? 
O4 Ba1 O4 116.8(3) 3 14_545 ? 
O1 Ba1 O4 120.5(4) 14_545 9_565 ? 
O1 Ba1 O4 58.6(4) 9_565 9_565 ? 
O1 Ba1 O4 58.2(4) 8_344 9_565 ? 
O1 Ba1 O4 122.8(4) 3 9_565 ? 
O4 Ba1 O4 116.8(3) 3 9_565 ? 
O4 Ba1 O4 95.7(5) 14_545 9_565 ? 
O1 Ba1 O4 58.2(4) 14_545 8_344 ? 
O1 Ba1 O4 122.8(4) 9_565 8_344 ? 
O1 Ba1 O4 58.6(4) 8_344 8_344 ? 
O1 Ba1 O4 120.5(4) 3 8_344 ? 
O4 Ba1 O4 95.7(5) 3 8_344 ? 
O4 Ba1 O4 116.8(3) 14_545 8_344 ? 
O4 Ba1 O4 116.8(3) 9_565 8_344 ? 
O1 Ba1 O6 59.5(4) 14_545 14_545 ? 
O1 Ba1 O6 119.5(4) 9_565 14_545 ? 
O1 Ba1 O6 62.7(4) 8_344 14_545 ? 
O1 Ba1 O6 118.3(4) 3 14_545 ? 
O4 Ba1 O6 175.2(4) 3 14_545 ? 
O4 Ba1 O6 60.1(4) 14_545 14_545 ? 
O4 Ba1 O6 61.2(4) 9_565 14_545 ? 
O4 Ba1 O6 89.0(3) 8_344 14_545 ? 
O1 Ba1 O6 118.3(4) 14_545 8_344 ? 
O1 Ba1 O6 62.7(4) 9_565 8_344 ? 
O1 Ba1 O6 59.5(4) 8_344 8_344 ? 
O1 Ba1 O6 119.5(4) 3 8_344 ? 
O4 Ba1 O6 61.2(4) 3 8_344 ? 
O4 Ba1 O6 175.2(4) 14_545 8_344 ? 
O4 Ba1 O6 89.0(3) 9_565 8_344 ? 
O4 Ba1 O6 60.1(4) 8_344 8_344 ? 
O6 Ba1 O6 122.2(3) 14_545 8_344 ? 
O1 Ba1 O6 62.7(4) 14_545 3 ? 
O1 Ba1 O6 118.3(4) 9_565 3 ? 
O1 Ba1 O6 119.5(4) 8_344 3 ? 
O1 Ba1 O6 59.5(4) 3 3 ? 
O4 Ba1 O6 60.1(4) 3 3 ? 
O4 Ba1 O6 89.0(3) 14_545 3 ? 
O4 Ba1 O6 175.2(4) 9_565 3 ? 
O4 Ba1 O6 61.2(4) 8_344 3 ? 
O6 Ba1 O6 122.2(3) 14_545 3 ? 
O6 Ba1 O6 86.3(5) 8_344 3 ? 
O1 Ba1 O6 119.5(4) 14_545 9_565 ? 
O1 Ba1 O6 59.5(4) 9_565 9_565 ? 
O1 Ba1 O6 118.3(4) 8_344 9_565 ? 
O1 Ba1 O6 62.7(4) 3 9_565 ? 
O4 Ba1 O6 89.0(3) 3 9_565 ? 
O4 Ba1 O6 61.2(4) 14_545 9_565 ? 
O4 Ba1 O6 60.1(4) 9_565 9_565 ? 
O4 Ba1 O6 175.2(4) 8_344 9_565 ? 
O6 Ba1 O6 86.3(5) 14_545 9_565 ? 
O6 Ba1 O6 122.2(3) 8_344 9_565 ? 
O6 Ba1 O6 122.2(3) 3 9_565 ? 
Ir2 O1 La1 91.2(5) . 4_454 ? 
Ir2 O1 La1 91.0(5) . 9_565 ? 
La1 O1 La1 172.2(6) 4_454 9_565 ? 
Ir2 O1 La2 158.7(7) . 11_565 ? 
La1 O1 La2 89.8(4) 4_454 11_565 ? 
La1 O1 La2 90.9(4) 9_565 11_565 ? 
Ir2 O1 Ba1 96.3(5) . 9_565 ? 
La1 O1 Ba1 87.3(4) 4_454 9_565 ? 
La1 O1 Ba1 85.0(4) 9_565 9_565 ? 
La2 O1 Ba1 105.0(4) 11_565 9_565 ? 
Ir1 O2 La1 135.9(7) . 12_766 ? 
Ir1 O2 La3 104.9(5) . 9_665 ? 
La1 O2 La3 118.9(5) 12_766 9_665 ? 
Ir1 O2 La2 95.0(5) . 12_766 ? 
La1 O2 La2 85.1(4) 12_766 12_766 ? 
La3 O2 La2 84.4(4) 9_665 12_766 ? 
Ir1 O2 La2 95.8(4) . 9_665 ? 
La1 O2 La2 92.3(4) 12_766 9_665 ? 
La3 O2 La2 85.6(4) 9_665 9_665 ? 
La2 O2 La2 166.9(6) 12_766 9_665 ? 
Ir1 O3 La2 108.0(5) . . ? 
Ir1 O3 La2 104.4(6) . 12_766 ? 
La2 O3 La2 137.7(5) . 12_766 ? 
Ir1 O3 La1 107.3(5) . . ? 
La2 O3 La1 90.8(5) . . ? 
La2 O3 La1 104.8(5) 12_766 . ? 
Ir2 O4 La2 166.9(6) . . ? 
Ir2 O4 La1 88.5(4) . 4_454 ? 
La2 O4 La1 100.2(5) . 4_454 ? 
Ir2 O4 La1 84.4(4) . . ? 
La2 O4 La1 84.5(4) . . ? 
La1 O4 La1 99.4(5) 4_454 . ? 
Ir2 O4 La3 86.9(4) . 3 ? 
La2 O4 La3 88.3(4) . 3 ? 
La1 O4 La3 158.8(5) 4_454 3 ? 
La1 O4 La3 100.8(4) . 3 ? 
Ir2 O4 Ba1 86.5(4) . 9_565 ? 
La2 O4 Ba1 104.7(5) . 9_565 ? 
La1 O4 Ba1 79.3(3) 4_454 9_565 ? 
La1 O4 Ba1 170.8(5) . 9_565 ? 
La3 O4 Ba1 79.8(3) 3 9_565 ? 
Ir1 O5 La2 141.2(7) . 14_545 ? 
Ir1 O5 La3 106.2(6) . 9_665 ? 
La2 O5 La3 100.6(5) 14_545 9_665 ? 
Ir1 O5 La1 104.9(6) . . ? 
La2 O5 La1 97.8(5) 14_545 . ? 
La3 O5 La1 99.2(5) 9_665 . ? 
Ir2 O6 La1 89.8(5) . 9_565 ? 
Ir2 O6 La3 92.2(5) . 3 ? 
La1 O6 La3 158.3(6) 9_565 3 ? 
Ir2 O6 La2 178.8(7) . 6_464 ? 
La1 O6 La2 89.4(4) 9_565 6_464 ? 
La3 O6 La2 88.2(4) 3 6_464 ? 
Ir2 O6 La1 85.2(5) . 12_666 ? 
La1 O6 La1 103.9(5) 9_565 12_666 ? 
La3 O6 La1 97.8(4) 3 12_666 ? 
La2 O6 La1 96.0(4) 6_464 12_666 ? 
Ir2 O6 Ba1 82.9(4) . 9_565 ? 
La1 O6 Ba1 77.2(3) 9_565 9_565 ? 
La3 O6 Ba1 81.6(4) 3 9_565 ? 
La2 O6 Ba1 95.9(4) 6_464 9_565 ? 
La1 O6 Ba1 168.1(5) 12_666 9_565 ? 
 
_diffrn_measured_fraction_theta_max    0.956 
_diffrn_reflns_theta_full              29.25 
_diffrn_measured_fraction_theta_full   0.956 
_refine_diff_density_max    2.537 
_refine_diff_density_min   -2.193 
_refine_diff_density_rms    0.550 
