# Supplementary material for: New Insulating Antiferromagnetic Quaternary Iridates MLa10Ir4O24 (M = Sr, Ba)
Source: Sci Rep. 2015 Jul 1;5:11705. doi: 10.1038/srep11705 (PMC4486976; doi:10.1038/srep11705)
Supplement: Supplementary Information [file srep11705-s3.txt]

 
data_qz2026a1 
 
_audit_creation_method            SHELXL-97 
_chemical_name_systematic 
; 
 ? 
; 
_chemical_name_common             'Strontium Lanthanum Iridate' 
_chemical_melting_point           ? 
_chemical_formula_moiety          ? 
_chemical_formula_sum 
 'Ir4 La10 O24 Sr' 
_chemical_formula_weight          2629.52 
 
loop_ 
 _atom_type_symbol 
 _atom_type_description 
 _atom_type_scat_dispersion_real 
 _atom_type_scat_dispersion_imag 
 _atom_type_scat_source 
 'O'  'O'   0.0106   0.0060 
 'International Tables Vol C Tables 4.2.6.8 and 6.1.1.4' 
 'Sr'  'Sr'  -1.5307   3.2498 
 'International Tables Vol C Tables 4.2.6.8 and 6.1.1.4' 
 'La'  'La'  -0.2871   2.4523 
 'International Tables Vol C Tables 4.2.6.8 and 6.1.1.4' 
 'Ir'  'Ir'  -1.4442   7.9887 
 'International Tables Vol C Tables 4.2.6.8 and 6.1.1.4' 
 
_symmetry_cell_setting            Tetragonal 
_symmetry_space_group_name_H-M    I41/a 
 
loop_ 
 _symmetry_equiv_pos_as_xyz 
 'x, y, z' 
 '-x+1/2, -y, z+1/2' 
 '-y+3/4, x+1/4, z+1/4' 
 'y+3/4, -x+3/4, z+3/4' 
 'x+1/2, y+1/2, z+1/2' 
 '-x+1, -y+1/2, z+1' 
 '-y+5/4, x+3/4, z+3/4' 
 'y+5/4, -x+5/4, z+5/4' 
 '-x, -y, -z' 
 'x-1/2, y, -z-1/2' 
 'y-3/4, -x-1/4, -z-1/4' 
 '-y-3/4, x-3/4, -z-3/4' 
 '-x+1/2, -y+1/2, -z+1/2' 
 'x, y+1/2, -z' 
 'y-1/4, -x+1/4, -z+1/4' 
 '-y-1/4, x-1/4, -z-1/4' 
 
_cell_length_a                    11.5899(16) 
_cell_length_b                    11.5899(16) 
_cell_length_c                    16.255(3) 
_cell_angle_alpha                 90.00 
_cell_angle_beta                  90.00 
_cell_angle_gamma                 90.00 
_cell_volume                      2183.4(6) 
_cell_formula_units_Z             4 
_cell_measurement_temperature     293(2) 
_cell_measurement_reflns_used    8625
_cell_measurement_theta_min      4.15
_cell_measurement_theta_max      29.77
 
_exptl_crystal_description        polyhedron 
_exptl_crystal_colour             black 
_exptl_crystal_size_max           0.134 
_exptl_crystal_size_mid           0.105 
_exptl_crystal_size_min           0.092 
_exptl_crystal_density_meas       ? 
_exptl_crystal_density_diffrn     7.999 
_exptl_crystal_density_method     'not measured' 
_exptl_crystal_F_000              4432 
_exptl_absorpt_coefficient_mu     45.869 
_exptl_absorpt_correction_type   integration
_exptl_absorpt_correction_T_min  0.3054
_exptl_absorpt_correction_T_max  0.5163
_exptl_absorpt_process_details    'X-SHAPE' 
 
_exptl_special_details 
; 
 ? 
; 
 
_diffrn_ambient_temperature       293(2) 
_diffrn_measurement_device         '2-circle goniometer'
_diffrn_measurement_device_type    'STOE IPDS 2T'
_diffrn_detector                   'image plate (34 cm diameter)'
_diffrn_detector_type              'STOE'
_diffrn_detector_area_resol_mean   6.67
_diffrn_source           'sealed X-ray tube, 12 x 0.4 mm long-fine focus'
_diffrn_source_voltage             50
_diffrn_source_current             40
_diffrn_source_power               2.00
_diffrn_radiation_type             'Mo K\a'
_diffrn_radiation_wavelength       0.71073
_diffrn_radiation_monochromator    'plane graphite'
_diffrn_radiation_polarisn_norm    0
_diffrn_radiation_collimation      '0.5 mm diameter, monocapillary'
_diffrn_measurement_method         'rotation method'
_diffrn_reflns_number             6661 
_diffrn_reflns_av_R_equivalents   0.1041 
_diffrn_reflns_av_sigmaI/netI     0.0457 
_diffrn_reflns_limit_h_min        -13 
_diffrn_reflns_limit_h_max        13 
_diffrn_reflns_limit_k_min        -13 
_diffrn_reflns_limit_k_max        12 
_diffrn_reflns_limit_l_min        -19 
_diffrn_reflns_limit_l_max        19 
_diffrn_reflns_theta_min          3.52 
_diffrn_reflns_theta_max          24.98 
_reflns_number_total              968 
_reflns_number_gt                 829 
_reflns_threshold_expression      >2sigma(I) 
 
_computing_data_collection       'STOE X-AREA'
_computing_cell_refinement       'STOE X-AREA'
_computing_data_reduction        'STOE X-RED'
_computing_structure_solution     'SHELXS-97 (Sheldrick, 2008)' 
_computing_structure_refinement   'SHELXL-97 (Sheldrick, 2008)' 
_computing_molecular_graphics     ? 
_computing_publication_material   ? 
 
_refine_special_details 
; 
 Refinement of F^2^ against ALL reflections.  The weighted R-factor wR and 
 goodness of fit S are based on F^2^, conventional R-factors R are based 
 on F, with F set to zero for negative F^2^. The threshold expression of 
 F^2^ > 2sigma(F^2^) is used only for calculating R-factors(gt) etc. and is 
 not relevant to the choice of reflections for refinement.  R-factors based 
 on F^2^ are statistically about twice as large as those based on F, and R- 
 factors based on ALL data will be even larger. 
; 
 
_refine_ls_structure_factor_coef  Fsqd  
_refine_ls_matrix_type            full 
_refine_ls_weighting_scheme       calc  
_refine_ls_weighting_details 
 'calc w=1/[\s^2^(Fo^2^)+(0.1060P)^2^+62.6001P] where P=(Fo^2^+2Fc^2^)/3' 
_atom_sites_solution_primary      direct 
_atom_sites_solution_secondary    difmap 
_atom_sites_solution_hydrogens    none 
_refine_ls_hydrogen_treatment     none 
_refine_ls_extinction_method      SHELXL 
_refine_ls_extinction_coef        0.00021(5) 
_refine_ls_extinction_expression 
 'Fc^*^=kFc[1+0.001xFc^2^\l^3^/sin(2\q)]^-1/4^' 
_refine_ls_number_reflns          968 
_refine_ls_number_parameters      94 
_refine_ls_number_restraints      0 
_refine_ls_R_factor_all           0.0563 
_refine_ls_R_factor_gt            0.0480 
_refine_ls_wR_factor_ref          0.1613 
_refine_ls_wR_factor_gt           0.1353 
_refine_ls_goodness_of_fit_ref    1.088 
_refine_ls_restrained_S_all       1.088 
_refine_ls_shift/su_max           0.000 
_refine_ls_shift/su_mean          0.000 
 
loop_ 
 _atom_site_label 
 _atom_site_type_symbol 
 _atom_site_fract_x 
 _atom_site_fract_y 
 _atom_site_fract_z 
 _atom_site_U_iso_or_equiv 
 _atom_site_adp_type 
 _atom_site_occupancy 
 _atom_site_symmetry_multiplicity 
 _atom_site_calc_flag 
 _atom_site_refinement_flags 
 _atom_site_disorder_assembly 
 _atom_site_disorder_group 
Ir1 Ir 0.5000 0.5000 0.0000 0.0354(5) Uani 1 2 d S . . 
Ir2 Ir 1.0000 0.5000 0.0000 0.0351(5) Uani 1 2 d S . . 
La1 La 0.77147(11) 0.45302(11) 0.11591(8) 0.0380(5) Uani 1 1 d . . . 
La2 La 0.70593(11) 0.72639(11) 0.03484(8) 0.0393(5) Uani 1 1 d . . . 
La3 La 0.5000 0.7500 -0.14002(14) 0.0518(6) Uani 1 2 d S . . 
Sr1 Sr 1.0000 0.7500 -0.1250 0.090(3) Uani 1 4 d S . . 
O1 O 1.0087(12) 0.5358(15) -0.1220(11) 0.044(4) Uani 1 1 d . . . 
O2 O 0.8684(15) 0.6115(15) 0.0047(10) 0.046(4) Uani 1 1 d . . . 
O3 O 0.3927(13) 0.4232(13) 0.0761(10) 0.044(3) Uani 1 1 d . . . 
O4 O 0.5865(12) 0.5801(14) 0.0924(10) 0.042(3) Uani 1 1 d . . . 
O5 O 0.6009(13) 0.3656(12) 0.0295(10) 0.040(3) Uani 1 1 d . . . 
O6 O 1.1266(14) 0.6231(15) 0.0203(10) 0.042(3) Uani 1 1 d . . . 
 
loop_ 
 _atom_site_aniso_label 
 _atom_site_aniso_U_11 
 _atom_site_aniso_U_22 
 _atom_site_aniso_U_33 
 _atom_site_aniso_U_23 
 _atom_site_aniso_U_13 
 _atom_site_aniso_U_12 
Ir1 0.0316(7) 0.0326(8) 0.0420(10) 0.0001(4) 0.0006(4) -0.0004(4) 
Ir2 0.0311(7) 0.0328(7) 0.0414(9) 0.0003(4) -0.0001(4) 0.0005(4) 
La1 0.0342(7) 0.0344(7) 0.0453(8) 0.0000(5) -0.0001(5) 0.0000(5) 
La2 0.0355(7) 0.0341(7) 0.0484(9) 0.0003(5) 0.0002(5) 0.0016(5) 
La3 0.0488(12) 0.0460(11) 0.0606(12) 0.000 0.000 -0.0028(9) 
Sr1 0.0288(15) 0.0288(15) 0.213(9) 0.000 0.000 0.000 
O1 0.030(8) 0.057(10) 0.046(8) 0.002(8) 0.001(6) -0.004(7) 
O2 0.039(9) 0.043(9) 0.054(10) -0.006(7) -0.015(7) 0.013(7) 
O3 0.042(8) 0.038(8) 0.051(9) 0.006(7) -0.001(7) -0.003(7) 
O4 0.027(7) 0.047(8) 0.052(9) 0.003(7) 0.003(6) -0.001(6) 
O5 0.036(8) 0.031(8) 0.053(9) -0.003(7) 0.001(7) 0.004(7) 
O6 0.037(8) 0.046(9) 0.042(8) -0.006(7) -0.003(7) -0.002(7) 
 
_geom_special_details 
; 
 All esds (except the esd in the dihedral angle between two l.s. planes) 
 are estimated using the full covariance matrix.  The cell esds are taken 
 into account individually in the estimation of esds in distances, angles 
 and torsion angles; correlations between esds in cell parameters are only 
 used when they are defined by crystal symmetry.  An approximate (isotropic) 
 treatment of cell esds is used for estimating esds involving l.s. planes. 
; 
 
loop_ 
 _geom_bond_atom_site_label_1 
 _geom_bond_atom_site_label_2 
 _geom_bond_distance 
 _geom_bond_site_symmetry_2 
 _geom_bond_publ_flag 
Ir1 O3 1.967(15) 9_665 ? 
Ir1 O3 1.967(15) . ? 
Ir1 O5 2.006(14) . ? 
Ir1 O5 2.006(14) 9_665 ? 
Ir1 O4 2.030(16) . ? 
Ir1 O4 2.030(16) 9_665 ? 
Ir1 La2 3.5451(15) 15_565 ? 
Ir1 La2 3.5451(15) 7_544 ? 
Ir1 La2 3.5919(14) . ? 
Ir1 La2 3.5919(14) 9_665 ? 
Ir1 La3 3.6845(15) 9_665 ? 
Ir1 La3 3.6845(15) . ? 
Ir2 O2 2.001(16) 9_765 ? 
Ir2 O2 2.001(16) . ? 
Ir2 O1 2.028(17) 9_765 ? 
Ir2 O1 2.028(17) . ? 
Ir2 O6 2.073(16) 9_765 ? 
Ir2 O6 2.073(16) . ? 
Ir2 La1 3.2169(13) 15_665 ? 
Ir2 La1 3.2169(13) 7_544 ? 
Ir2 La1 3.2957(13) . ? 
Ir2 La1 3.2957(13) 9_765 ? 
Ir2 La3 3.4046(13) 11_665 ? 
Ir2 La3 3.4046(13) 3_655 ? 
La1 O1 2.467(14) 8_454 ? 
La1 O3 2.477(16) 12_766 ? 
La1 O1 2.553(14) 9_765 ? 
La1 O2 2.620(16) 8_454 ? 
La1 O5 2.628(15) . ? 
La1 O4 2.629(15) . ? 
La1 O6 2.649(17) 12_756 ? 
La1 O6 2.660(16) 9_765 ? 
La1 O2 2.811(18) . ? 
La1 Ir2 3.2169(13) 8_454 ? 
La1 La2 3.5146(18) . ? 
La2 O5 2.276(14) 14 ? 
La2 O2 2.358(17) . ? 
La2 O4 2.380(15) . ? 
La2 O4 2.406(15) 12_766 ? 
La2 O6 2.621(16) 6_664 ? 
La2 O3 2.751(16) 9_665 ? 
La2 O1 2.810(18) 11_675 ? 
La2 O3 2.830(17) 12_766 ? 
La2 Ir1 3.5451(15) 8_454 ? 
La2 La3 3.6308(16) 3_655 ? 
La3 O5 2.527(16) 14 ? 
La3 O5 2.527(16) 9_665 ? 
La3 O6 2.538(16) 4_464 ? 
La3 O6 2.538(16) 7_544 ? 
La3 O3 2.580(16) 14 ? 
La3 O3 2.580(16) 9_665 ? 
La3 O2 2.798(16) 4_464 ? 
La3 O2 2.798(16) 7_544 ? 
La3 Ir2 3.4046(13) 4_464 ? 
La3 Ir2 3.4046(13) 7_544 ? 
La3 La2 3.6308(16) 7_544 ? 
La3 La2 3.6308(16) 4_464 ? 
Sr1 O1 2.486(18) . ? 
Sr1 O1 2.486(18) 11_675 ? 
Sr1 O1 2.486(18) 16_755 ? 
Sr1 O1 2.486(18) 6_664 ? 
Sr1 O2 3.058(18) . ? 
Sr1 O2 3.058(18) 6_664 ? 
Sr1 O2 3.058(18) 16_755 ? 
Sr1 O2 3.058(18) 11_675 ? 
Sr1 O6 3.145(17) . ? 
Sr1 O6 3.145(17) 11_675 ? 
Sr1 O6 3.145(17) 6_664 ? 
Sr1 O6 3.145(17) 16_755 ? 
O1 La1 2.467(14) 7_544 ? 
O1 La1 2.553(14) 9_765 ? 
O1 La2 2.810(18) 16_755 ? 
O2 La1 2.620(16) 7_544 ? 
O2 La3 2.799(16) 3_655 ? 
O3 La1 2.477(16) 15_565 ? 
O3 La3 2.580(16) 9_665 ? 
O3 La2 2.751(16) 9_665 ? 
O3 La2 2.830(17) 15_565 ? 
O4 La2 2.406(15) 15_565 ? 
O5 La2 2.276(14) 14_545 ? 
O5 La3 2.527(16) 9_665 ? 
O6 La3 2.538(16) 3_655 ? 
O6 La2 2.621(16) 6_664 ? 
O6 La1 2.649(17) 15_665 ? 
O6 La1 2.660(16) 9_765 ? 
 
loop_ 
 _geom_angle_atom_site_label_1 
 _geom_angle_atom_site_label_2 
 _geom_angle_atom_site_label_3 
 _geom_angle 
 _geom_angle_site_symmetry_1 
 _geom_angle_site_symmetry_3 
 _geom_angle_publ_flag 
O3 Ir1 O3 179.999(1) 9_665 . ? 
O3 Ir1 O5 97.7(6) 9_665 . ? 
O3 Ir1 O5 82.3(6) . . ? 
O3 Ir1 O5 82.3(6) 9_665 9_665 ? 
O3 Ir1 O5 97.7(6) . 9_665 ? 
O5 Ir1 O5 179.999(1) . 9_665 ? 
O3 Ir1 O4 86.9(6) 9_665 . ? 
O3 Ir1 O4 93.1(6) . . ? 
O5 Ir1 O4 83.7(6) . . ? 
O5 Ir1 O4 96.3(6) 9_665 . ? 
O3 Ir1 O4 93.1(6) 9_665 9_665 ? 
O3 Ir1 O4 86.9(6) . 9_665 ? 
O5 Ir1 O4 96.3(6) . 9_665 ? 
O5 Ir1 O4 83.7(6) 9_665 9_665 ? 
O4 Ir1 O4 179.999(1) . 9_665 ? 
O3 Ir1 La2 127.2(5) 9_665 15_565 ? 
O3 Ir1 La2 52.8(5) . 15_565 ? 
O5 Ir1 La2 85.4(5) . 15_565 ? 
O5 Ir1 La2 94.6(5) 9_665 15_565 ? 
O4 Ir1 La2 40.8(4) . 15_565 ? 
O4 Ir1 La2 139.2(4) 9_665 15_565 ? 
O3 Ir1 La2 52.8(5) 9_665 7_544 ? 
O3 Ir1 La2 127.2(5) . 7_544 ? 
O5 Ir1 La2 94.6(5) . 7_544 ? 
O5 Ir1 La2 85.4(5) 9_665 7_544 ? 
O4 Ir1 La2 139.2(4) . 7_544 ? 
O4 Ir1 La2 40.8(4) 9_665 7_544 ? 
La2 Ir1 La2 180.0 15_565 7_544 ? 
O3 Ir1 La2 49.4(5) 9_665 . ? 
O3 Ir1 La2 130.6(5) . . ? 
O5 Ir1 La2 98.2(4) . . ? 
O5 Ir1 La2 81.8(4) 9_665 . ? 
O4 Ir1 La2 38.9(4) . . ? 
O4 Ir1 La2 141.2(4) 9_665 . ? 
La2 Ir1 La2 77.91(3) 15_565 . ? 
La2 Ir1 La2 102.09(3) 7_544 . ? 
O3 Ir1 La2 130.6(5) 9_665 9_665 ? 
O3 Ir1 La2 49.4(5) . 9_665 ? 
O5 Ir1 La2 81.8(4) . 9_665 ? 
O5 Ir1 La2 98.2(4) 9_665 9_665 ? 
O4 Ir1 La2 141.1(4) . 9_665 ? 
O4 Ir1 La2 38.8(4) 9_665 9_665 ? 
La2 Ir1 La2 102.09(3) 15_565 9_665 ? 
La2 Ir1 La2 77.91(3) 7_544 9_665 ? 
La2 Ir1 La2 180.0 . 9_665 ? 
O3 Ir1 La3 138.1(5) 9_665 9_665 ? 
O3 Ir1 La3 41.9(5) . 9_665 ? 
O5 Ir1 La3 40.7(4) . 9_665 ? 
O5 Ir1 La3 139.3(4) 9_665 9_665 ? 
O4 Ir1 La3 84.4(4) . 9_665 ? 
O4 Ir1 La3 95.6(4) 9_665 9_665 ? 
La2 Ir1 La3 60.26(4) 15_565 9_665 ? 
La2 Ir1 La3 119.74(4) 7_544 9_665 ? 
La2 Ir1 La3 118.49(3) . 9_665 ? 
La2 Ir1 La3 61.51(3) 9_665 9_665 ? 
O3 Ir1 La3 41.9(5) 9_665 . ? 
O3 Ir1 La3 138.1(5) . . ? 
O5 Ir1 La3 139.3(4) . . ? 
O5 Ir1 La3 40.7(4) 9_665 . ? 
O4 Ir1 La3 95.6(4) . . ? 
O4 Ir1 La3 84.4(4) 9_665 . ? 
La2 Ir1 La3 119.74(4) 15_565 . ? 
La2 Ir1 La3 60.26(4) 7_544 . ? 
La2 Ir1 La3 61.51(3) . . ? 
La2 Ir1 La3 118.49(3) 9_665 . ? 
La3 Ir1 La3 180.0 9_665 . ? 
O2 Ir2 O2 180.0(6) 9_765 . ? 
O2 Ir2 O1 86.7(6) 9_765 9_765 ? 
O2 Ir2 O1 93.3(6) . 9_765 ? 
O2 Ir2 O1 93.3(6) 9_765 . ? 
O2 Ir2 O1 86.7(6) . . ? 
O1 Ir2 O1 179.999(1) 9_765 . ? 
O2 Ir2 O6 95.1(6) 9_765 9_765 ? 
O2 Ir2 O6 84.9(6) . 9_765 ? 
O1 Ir2 O6 88.8(6) 9_765 9_765 ? 
O1 Ir2 O6 91.2(6) . 9_765 ? 
O2 Ir2 O6 84.9(6) 9_765 . ? 
O2 Ir2 O6 95.1(6) . . ? 
O1 Ir2 O6 91.2(6) 9_765 . ? 
O1 Ir2 O6 88.8(6) . . ? 
O6 Ir2 O6 179.999(1) 9_765 . ? 
O2 Ir2 La1 54.4(4) 9_765 15_665 ? 
O2 Ir2 La1 125.6(4) . 15_665 ? 
O1 Ir2 La1 50.1(4) 9_765 15_665 ? 
O1 Ir2 La1 129.9(4) . 15_665 ? 
O6 Ir2 La1 124.9(5) 9_765 15_665 ? 
O6 Ir2 La1 55.1(5) . 15_665 ? 
O2 Ir2 La1 125.6(4) 9_765 7_544 ? 
O2 Ir2 La1 54.4(4) . 7_544 ? 
O1 Ir2 La1 129.9(4) 9_765 7_544 ? 
O1 Ir2 La1 50.1(4) . 7_544 ? 
O6 Ir2 La1 55.1(5) 9_765 7_544 ? 
O6 Ir2 La1 124.9(5) . 7_544 ? 
La1 Ir2 La1 180.0 15_665 7_544 ? 
O2 Ir2 La1 121.9(5) 9_765 . ? 
O2 Ir2 La1 58.1(5) . . ? 
O1 Ir2 La1 50.8(4) 9_765 . ? 
O1 Ir2 La1 129.2(4) . . ? 
O6 Ir2 La1 53.7(4) 9_765 . ? 
O6 Ir2 La1 126.3(4) . . ? 
La1 Ir2 La1 100.82(3) 15_665 . ? 
La1 Ir2 La1 79.18(3) 7_544 . ? 
O2 Ir2 La1 58.1(5) 9_765 9_765 ? 
O2 Ir2 La1 121.9(5) . 9_765 ? 
O1 Ir2 La1 129.2(4) 9_765 9_765 ? 
O1 Ir2 La1 50.8(4) . 9_765 ? 
O6 Ir2 La1 126.3(4) 9_765 9_765 ? 
O6 Ir2 La1 53.7(4) . 9_765 ? 
La1 Ir2 La1 79.18(3) 15_665 9_765 ? 
La1 Ir2 La1 100.82(3) 7_544 9_765 ? 
La1 Ir2 La1 180.0 . 9_765 ? 
O2 Ir2 La3 55.3(5) 9_765 11_665 ? 
O2 Ir2 La3 124.7(5) . 11_665 ? 
O1 Ir2 La3 109.8(5) 9_765 11_665 ? 
O1 Ir2 La3 70.2(5) . 11_665 ? 
O6 Ir2 La3 48.0(4) 9_765 11_665 ? 
O6 Ir2 La3 132.0(4) . 11_665 ? 
La1 Ir2 La3 106.85(3) 15_665 11_665 ? 
La1 Ir2 La3 73.15(3) 7_544 11_665 ? 
La1 Ir2 La3 99.18(3) . 11_665 ? 
La1 Ir2 La3 80.82(3) 9_765 11_665 ? 
O2 Ir2 La3 124.7(5) 9_765 3_655 ? 
O2 Ir2 La3 55.3(5) . 3_655 ? 
O1 Ir2 La3 70.2(5) 9_765 3_655 ? 
O1 Ir2 La3 109.8(5) . 3_655 ? 
O6 Ir2 La3 132.0(4) 9_765 3_655 ? 
O6 Ir2 La3 48.0(4) . 3_655 ? 
La1 Ir2 La3 73.15(3) 15_665 3_655 ? 
La1 Ir2 La3 106.85(3) 7_544 3_655 ? 
La1 Ir2 La3 80.82(3) . 3_655 ? 
La1 Ir2 La3 99.18(3) 9_765 3_655 ? 
La3 Ir2 La3 180.00(7) 11_665 3_655 ? 
O1 La1 O3 146.6(5) 8_454 12_766 ? 
O1 La1 O1 88.9(8) 8_454 9_765 ? 
O3 La1 O1 71.4(5) 12_766 9_765 ? 
O1 La1 O2 65.8(6) 8_454 8_454 ? 
O3 La1 O2 81.4(5) 12_766 8_454 ? 
O1 La1 O2 65.5(5) 9_765 8_454 ? 
O1 La1 O5 73.1(5) 8_454 . ? 
O3 La1 O5 137.8(5) 12_766 . ? 
O1 La1 O5 142.3(5) 9_765 . ? 
O2 La1 O5 129.6(5) 8_454 . ? 
O1 La1 O4 128.6(5) 8_454 . ? 
O3 La1 O4 76.7(5) 12_766 . ? 
O1 La1 O4 142.3(5) 9_765 . ? 
O2 La1 O4 128.8(5) 8_454 . ? 
O5 La1 O4 61.6(5) . . ? 
O1 La1 O6 69.8(5) 8_454 12_756 ? 
O3 La1 O6 101.2(5) 12_766 12_756 ? 
O1 La1 O6 128.4(5) 9_765 12_756 ? 
O2 La1 O6 62.9(5) 8_454 12_756 ? 
O5 La1 O6 76.6(5) . 12_756 ? 
O4 La1 O6 76.9(5) . 12_756 ? 
O1 La1 O6 72.9(5) 8_454 9_765 ? 
O3 La1 O6 119.7(5) 12_766 9_765 ? 
O1 La1 O6 66.8(5) 9_765 9_765 ? 
O2 La1 O6 115.8(5) 8_454 9_765 ? 
O5 La1 O6 76.2(5) . 9_765 ? 
O4 La1 O6 115.3(5) . 9_765 ? 
O6 La1 O6 138.7(4) 12_756 9_765 ? 
O1 La1 O2 132.4(5) 8_454 . ? 
O3 La1 O2 64.0(5) 12_766 . ? 
O1 La1 O2 66.0(5) 9_765 . ? 
O2 La1 O2 126.9(4) 8_454 . ? 
O5 La1 O2 102.1(5) . . ? 
O4 La1 O2 82.3(5) . . ? 
O6 La1 O2 157.0(5) 12_756 . ? 
O6 La1 O2 60.3(5) 9_765 . ? 
O1 La1 Ir2 39.1(4) 8_454 8_454 ? 
O3 La1 Ir2 114.3(4) 12_766 8_454 ? 
O1 La1 Ir2 95.1(4) 9_765 8_454 ? 
O2 La1 Ir2 38.4(4) 8_454 8_454 ? 
O5 La1 Ir2 91.3(3) . 8_454 ? 
O4 La1 Ir2 116.4(3) . 8_454 ? 
O6 La1 Ir2 39.9(3) 12_756 8_454 ? 
O6 La1 Ir2 110.8(4) 9_765 8_454 ? 
O2 La1 Ir2 160.8(3) . 8_454 ? 
O1 La1 Ir2 99.0(4) 8_454 . ? 
O3 La1 Ir2 82.1(4) 12_766 . ? 
O1 La1 Ir2 38.0(4) 9_765 . ? 
O2 La1 Ir2 103.0(4) 8_454 . ? 
O5 La1 Ir2 111.3(3) . . ? 
O4 La1 Ir2 118.7(3) . . ? 
O6 La1 Ir2 164.4(3) 12_756 . ? 
O6 La1 Ir2 38.9(3) 9_765 . ? 
O2 La1 Ir2 37.2(3) . . ? 
Ir2 La1 Ir2 124.77(4) 8_454 . ? 
O1 La1 La2 160.2(4) 8_454 . ? 
O3 La1 La2 53.0(4) 12_766 . ? 
O1 La1 La2 100.6(4) 9_765 . ? 
O2 La1 La2 133.9(4) 8_454 . ? 
O5 La1 La2 89.1(3) . . ? 
O4 La1 La2 42.6(3) . . ? 
O6 La1 La2 115.3(4) 12_756 . ? 
O6 La1 La2 94.8(4) 9_765 . ? 
O2 La1 La2 41.9(3) . . ? 
Ir2 La1 La2 153.73(5) 8_454 . ? 
Ir2 La1 La2 79.07(3) . . ? 
O5 La2 O2 137.1(6) 14 . ? 
O5 La2 O4 112.0(5) 14 . ? 
O2 La2 O4 98.3(6) . . ? 
O5 La2 O4 85.0(5) 14 12_766 ? 
O2 La2 O4 127.6(5) . 12_766 ? 
O4 La2 O4 87.2(6) . 12_766 ? 
O5 La2 O6 83.3(5) 14 6_664 ? 
O2 La2 O6 76.4(5) . 6_664 ? 
O4 La2 O6 160.1(5) . 6_664 ? 
O4 La2 O6 81.4(5) 12_766 6_664 ? 
O5 La2 O3 85.6(5) 14 9_665 ? 
O2 La2 O3 80.8(5) . 9_665 ? 
O4 La2 O3 64.3(5) . 9_665 ? 
O4 La2 O3 143.7(5) 12_766 9_665 ? 
O6 La2 O3 131.9(5) 6_664 9_665 ? 
O5 La2 O1 72.5(5) 14 11_675 ? 
O2 La2 O1 64.9(5) . 11_675 ? 
O4 La2 O1 127.3(5) . 11_675 ? 
O4 La2 O1 143.7(5) 12_766 11_675 ? 
O6 La2 O1 68.3(5) 6_664 11_675 ? 
O3 La2 O1 63.8(5) 9_665 11_675 ? 
O5 La2 O3 151.0(5) 14 12_766 ? 
O2 La2 O3 65.0(5) . 12_766 ? 
O4 La2 O3 74.3(5) . 12_766 ? 
O4 La2 O3 66.7(5) 12_766 12_766 ? 
O6 La2 O3 86.2(5) 6_664 12_766 ? 
O3 La2 O3 120.9(5) 9_665 12_766 ? 
O1 La2 O3 127.6(5) 11_675 12_766 ? 
O5 La2 La1 158.0(4) 14 . ? 
O2 La2 La1 52.9(4) . . ? 
O4 La2 La1 48.4(4) . . ? 
O4 La2 La1 101.8(4) 12_766 . ? 
O6 La2 La1 118.3(4) 6_664 . ? 
O3 La2 La1 76.6(3) 9_665 . ? 
O1 La2 La1 109.7(3) 11_675 . ? 
O3 La2 La1 44.3(3) 12_766 . ? 
O5 La2 Ir1 118.4(4) 14 8_454 ? 
O2 La2 Ir1 97.7(4) . 8_454 ? 
O4 La2 Ir1 75.6(4) . 8_454 ? 
O4 La2 Ir1 33.4(4) 12_766 8_454 ? 
O6 La2 Ir1 86.1(4) 6_664 8_454 ? 
O3 La2 Ir1 139.1(3) 9_665 8_454 ? 
O1 La2 Ir1 151.3(4) 11_675 8_454 ? 
O3 La2 Ir1 33.6(3) 12_766 8_454 ? 
La1 La2 Ir1 70.64(3) . 8_454 ? 
O5 La2 Ir1 95.2(4) 14 . ? 
O2 La2 Ir1 94.9(4) . . ? 
O4 La2 Ir1 32.3(4) . . ? 
O4 La2 Ir1 113.8(4) 12_766 . ? 
O6 La2 Ir1 164.6(4) 6_664 . ? 
O3 La2 Ir1 32.9(3) 9_665 . ? 
O1 La2 Ir1 96.6(3) 11_675 . ? 
O3 La2 Ir1 101.8(3) 12_766 . ? 
La1 La2 Ir1 62.88(3) . . ? 
Ir1 La2 Ir1 107.92(3) 8_454 . ? 
O5 La2 La3 127.1(4) 14 3_655 ? 
O2 La2 La3 50.4(4) . 3_655 ? 
O4 La2 La3 117.9(4) . 3_655 ? 
O4 La2 La3 81.0(4) 12_766 3_655 ? 
O6 La2 La3 44.3(4) 6_664 3_655 ? 
O3 La2 La3 131.2(3) 9_665 3_655 ? 
O1 La2 La3 90.2(4) 11_675 3_655 ? 
O3 La2 La3 45.0(3) 12_766 3_655 ? 
La1 La2 La3 74.87(3) . 3_655 ? 
Ir1 La2 La3 61.77(4) 8_454 3_655 ? 
Ir1 La2 La3 137.04(4) . 3_655 ? 
O5 La3 O5 89.4(7) 14 9_665 ? 
O5 La3 O6 169.4(5) 14 4_464 ? 
O5 La3 O6 80.4(5) 9_665 4_464 ? 
O5 La3 O6 80.4(5) 14 7_544 ? 
O5 La3 O6 169.4(6) 9_665 7_544 ? 
O6 La3 O6 109.9(8) 4_464 7_544 ? 
O5 La3 O3 61.6(5) 14 14 ? 
O5 La3 O3 84.5(5) 9_665 14 ? 
O6 La3 O3 113.7(5) 4_464 14 ? 
O6 La3 O3 93.5(5) 7_544 14 ? 
O5 La3 O3 84.5(5) 14 9_665 ? 
O5 La3 O3 61.6(5) 9_665 9_665 ? 
O6 La3 O3 93.5(5) 4_464 9_665 ? 
O6 La3 O3 113.7(5) 7_544 9_665 ? 
O3 La3 O3 132.5(8) 14 9_665 ? 
O5 La3 O2 114.3(5) 14 4_464 ? 
O5 La3 O2 117.3(5) 9_665 4_464 ? 
O6 La3 O2 68.4(6) 4_464 4_464 ? 
O6 La3 O2 70.5(5) 7_544 4_464 ? 
O3 La3 O2 63.0(5) 14 4_464 ? 
O3 La3 O2 161.2(5) 9_665 4_464 ? 
O5 La3 O2 117.3(5) 14 7_544 ? 
O5 La3 O2 114.3(5) 9_665 7_544 ? 
O6 La3 O2 70.5(5) 4_464 7_544 ? 
O6 La3 O2 68.4(6) 7_544 7_544 ? 
O3 La3 O2 161.2(5) 14 7_544 ? 
O3 La3 O2 63.0(5) 9_665 7_544 ? 
O2 La3 O2 104.6(7) 4_464 7_544 ? 
O5 La3 Ir2 140.1(3) 14 4_464 ? 
O5 La3 Ir2 88.8(3) 9_665 4_464 ? 
O6 La3 Ir2 37.4(4) 4_464 4_464 ? 
O6 La3 Ir2 101.0(4) 7_544 4_464 ? 
O3 La3 Ir2 78.5(3) 14 4_464 ? 
O3 La3 Ir2 128.4(3) 9_665 4_464 ? 
O2 La3 Ir2 36.0(3) 4_464 4_464 ? 
O2 La3 Ir2 99.6(3) 7_544 4_464 ? 
O5 La3 Ir2 88.8(3) 14 7_544 ? 
O5 La3 Ir2 140.1(3) 9_665 7_544 ? 
O6 La3 Ir2 101.0(4) 4_464 7_544 ? 
O6 La3 Ir2 37.4(4) 7_544 7_544 ? 
O3 La3 Ir2 128.4(3) 14 7_544 ? 
O3 La3 Ir2 78.5(3) 9_665 7_544 ? 
O2 La3 Ir2 99.6(3) 4_464 7_544 ? 
O2 La3 Ir2 36.0(3) 7_544 7_544 ? 
Ir2 La3 Ir2 116.65(7) 4_464 7_544 ? 
O5 La3 La2 134.6(3) 14 7_544 ? 
O5 La3 La2 77.1(3) 9_665 7_544 ? 
O6 La3 La2 46.2(4) 4_464 7_544 ? 
O6 La3 La2 107.8(4) 7_544 7_544 ? 
O3 La3 La2 154.5(3) 14 7_544 ? 
O3 La3 La2 50.9(4) 9_665 7_544 ? 
O2 La3 La2 110.4(4) 4_464 7_544 ? 
O2 La3 La2 40.5(3) 7_544 7_544 ? 
Ir2 La3 La2 83.54(3) 4_464 7_544 ? 
Ir2 La3 La2 76.07(3) 7_544 7_544 ? 
O5 La3 La2 77.1(3) 14 4_464 ? 
O5 La3 La2 134.6(3) 9_665 4_464 ? 
O6 La3 La2 107.8(4) 4_464 4_464 ? 
O6 La3 La2 46.2(4) 7_544 4_464 ? 
O3 La3 La2 50.9(4) 14 4_464 ? 
O3 La3 La2 154.5(3) 9_665 4_464 ? 
O2 La3 La2 40.5(3) 4_464 4_464 ? 
O2 La3 La2 110.4(4) 7_544 4_464 ? 
Ir2 La3 La2 76.07(3) 4_464 4_464 ? 
Ir2 La3 La2 83.54(3) 7_544 4_464 ? 
La2 La3 La2 140.68(8) 7_544 4_464 ? 
O1 Sr1 O1 90.023(17) . 11_675 ? 
O1 Sr1 O1 90.022(17) . 16_755 ? 
O1 Sr1 O1 177.7(8) 11_675 16_755 ? 
O1 Sr1 O1 177.7(8) . 6_664 ? 
O1 Sr1 O1 90.022(17) 11_675 6_664 ? 
O1 Sr1 O1 90.022(17) 16_755 6_664 ? 
O1 Sr1 O2 58.8(5) . . ? 
O1 Sr1 O2 59.6(5) 11_675 . ? 
O1 Sr1 O2 122.2(5) 16_755 . ? 
O1 Sr1 O2 119.4(5) 6_664 . ? 
O1 Sr1 O2 119.4(5) . 6_664 ? 
O1 Sr1 O2 122.2(5) 11_675 6_664 ? 
O1 Sr1 O2 59.6(5) 16_755 6_664 ? 
O1 Sr1 O2 58.8(5) 6_664 6_664 ? 
O2 Sr1 O2 92.8(6) . 6_664 ? 
O1 Sr1 O2 59.6(5) . 16_755 ? 
O1 Sr1 O2 119.4(5) 11_675 16_755 ? 
O1 Sr1 O2 58.8(5) 16_755 16_755 ? 
O1 Sr1 O2 122.2(5) 6_664 16_755 ? 
O2 Sr1 O2 118.4(3) . 16_755 ? 
O2 Sr1 O2 118.4(3) 6_664 16_755 ? 
O1 Sr1 O2 122.2(5) . 11_675 ? 
O1 Sr1 O2 58.8(5) 11_675 11_675 ? 
O1 Sr1 O2 119.4(5) 16_755 11_675 ? 
O1 Sr1 O2 59.6(5) 6_664 11_675 ? 
O2 Sr1 O2 118.4(3) . 11_675 ? 
O2 Sr1 O2 118.4(3) 6_664 11_675 ? 
O2 Sr1 O2 92.8(6) 16_755 11_675 ? 
O1 Sr1 O6 59.9(5) . . ? 
O1 Sr1 O6 117.5(5) 11_675 . ? 
O1 Sr1 O6 64.4(5) 16_755 . ? 
O1 Sr1 O6 118.1(5) 6_664 . ? 
O2 Sr1 O6 58.0(4) . . ? 
O2 Sr1 O6 59.7(4) 6_664 . ? 
O2 Sr1 O6 92.3(4) 16_755 . ? 
O2 Sr1 O6 174.8(4) 11_675 . ? 
O1 Sr1 O6 64.4(5) . 11_675 ? 
O1 Sr1 O6 59.9(5) 11_675 11_675 ? 
O1 Sr1 O6 118.1(5) 16_755 11_675 ? 
O1 Sr1 O6 117.5(5) 6_664 11_675 ? 
O2 Sr1 O6 92.3(4) . 11_675 ? 
O2 Sr1 O6 174.8(5) 6_664 11_675 ? 
O2 Sr1 O6 59.7(4) 16_755 11_675 ? 
O2 Sr1 O6 58.0(4) 11_675 11_675 ? 
O6 Sr1 O6 124.3(3) . 11_675 ? 
O1 Sr1 O6 118.1(5) . 6_664 ? 
O1 Sr1 O6 64.4(5) 11_675 6_664 ? 
O1 Sr1 O6 117.5(5) 16_755 6_664 ? 
O1 Sr1 O6 59.9(5) 6_664 6_664 ? 
O2 Sr1 O6 59.7(4) . 6_664 ? 
O2 Sr1 O6 58.0(4) 6_664 6_664 ? 
O2 Sr1 O6 174.8(5) 16_755 6_664 ? 
O2 Sr1 O6 92.3(4) 11_675 6_664 ? 
O6 Sr1 O6 82.7(6) . 6_664 ? 
O6 Sr1 O6 124.3(3) 11_675 6_664 ? 
O1 Sr1 O6 117.5(5) . 16_755 ? 
O1 Sr1 O6 118.1(5) 11_675 16_755 ? 
O1 Sr1 O6 59.9(5) 16_755 16_755 ? 
O1 Sr1 O6 64.4(5) 6_664 16_755 ? 
O2 Sr1 O6 174.8(4) . 16_755 ? 
O2 Sr1 O6 92.3(4) 6_664 16_755 ? 
O2 Sr1 O6 58.0(4) 16_755 16_755 ? 
O2 Sr1 O6 59.7(4) 11_675 16_755 ? 
O6 Sr1 O6 124.3(3) . 16_755 ? 
O6 Sr1 O6 82.7(6) 11_675 16_755 ? 
O6 Sr1 O6 124.3(3) 6_664 16_755 ? 
Ir2 O1 La1 90.9(6) . 7_544 ? 
Ir2 O1 Sr1 102.8(7) . . ? 
La1 O1 Sr1 91.4(5) 7_544 . ? 
Ir2 O1 La1 91.3(6) . 9_765 ? 
La1 O1 La1 177.5(8) 7_544 9_765 ? 
Sr1 O1 La1 89.4(5) . 9_765 ? 
Ir2 O1 La2 149.0(8) . 16_755 ? 
La1 O1 La2 87.9(5) 7_544 16_755 ? 
Sr1 O1 La2 108.2(6) . 16_755 ? 
La1 O1 La2 89.5(5) 9_765 16_755 ? 
Ir2 O2 La2 169.0(9) . . ? 
Ir2 O2 La1 87.2(6) . 7_544 ? 
La2 O2 La1 98.7(5) . 7_544 ? 
Ir2 O2 La3 88.8(6) . 3_655 ? 
La2 O2 La3 89.1(5) . 3_655 ? 
La1 O2 La3 158.0(8) 7_544 3_655 ? 
Ir2 O2 La1 84.7(6) . . ? 
La2 O2 La1 85.2(6) . . ? 
La1 O2 La1 99.6(6) 7_544 . ? 
La3 O2 La1 101.5(5) 3_655 . ? 
Ir2 O2 Sr1 86.1(6) . . ? 
La2 O2 Sr1 104.2(6) . . ? 
La1 O2 Sr1 76.9(4) 7_544 . ? 
La3 O2 Sr1 81.3(5) 3_655 . ? 
La1 O2 Sr1 170.3(6) . . ? 
Ir1 O3 La1 133.1(7) . 15_565 ? 
Ir1 O3 La3 107.5(7) . 9_665 ? 
La1 O3 La3 118.4(6) 15_565 9_665 ? 
Ir1 O3 La2 97.8(6) . 9_665 ? 
La1 O3 La2 92.5(5) 15_565 9_665 ? 
La3 O3 La2 88.5(5) 9_665 9_665 ? 
Ir1 O3 La2 93.5(6) . 15_565 ? 
La1 O3 La2 82.7(5) 15_565 15_565 ? 
La3 O3 La2 84.2(5) 9_665 15_565 ? 
La2 O3 La2 167.9(6) 9_665 15_565 ? 
Ir1 O4 La2 108.8(7) . . ? 
Ir1 O4 La2 105.8(6) . 15_565 ? 
La2 O4 La2 139.3(7) . 15_565 ? 
Ir1 O4 La1 104.7(6) . . ? 
La2 O4 La1 89.0(5) . . ? 
La2 O4 La1 102.4(5) 15_565 . ? 
Ir1 O5 La2 138.8(8) . 14_545 ? 
Ir1 O5 La3 108.2(6) . 9_665 ? 
La2 O5 La3 101.4(5) 14_545 9_665 ? 
Ir1 O5 La1 105.5(6) . . ? 
La2 O5 La1 96.7(5) 14_545 . ? 
La3 O5 La1 100.0(6) 9_665 . ? 
Ir2 O6 La3 94.7(6) . 3_655 ? 
Ir2 O6 La2 175.5(8) . 6_664 ? 
La3 O6 La2 89.5(5) 3_655 6_664 ? 
Ir2 O6 La1 85.0(6) . 15_665 ? 
La3 O6 La1 99.1(5) 3_655 15_665 ? 
La2 O6 La1 96.3(5) 6_664 15_665 ? 
Ir2 O6 La1 87.4(5) . 9_765 ? 
La3 O6 La1 158.0(7) 3_655 9_765 ? 
La2 O6 La1 88.1(5) 6_664 9_765 ? 
La1 O6 La1 102.9(6) 15_665 9_765 ? 
Ir2 O6 Sr1 82.7(5) . . ? 
La3 O6 Sr1 83.7(5) 3_655 . ? 
La2 O6 Sr1 95.9(5) 6_664 . ? 
La1 O6 Sr1 167.5(6) 15_665 . ? 
La1 O6 Sr1 74.8(4) 9_765 . ? 
 
_diffrn_measured_fraction_theta_max    0.999 
_diffrn_reflns_theta_full              24.98 
_diffrn_measured_fraction_theta_full   0.999 
_refine_diff_density_max    4.662 
_refine_diff_density_min   -2.694 
_refine_diff_density_rms    0.603 
